# Supplementary material for: An Exome-seq Based Tool for Mapping and Selection of Candidate Genes in Maize Deletion Mutants
Source: Genomics Proteomics Bioinformatics. 2019 Feb 8;16(6):439–50. doi: 10.1016/j.gpb.2018.02.003 (PMC6411947; doi:10.1016/j.gpb.2018.02.003)
Supplement: Supplementary Table S1 [file mmc1.xlsx]

## Sheet: Sheet1
Table S1 Summary of BSEx-seq data obtained in the current study in comparison with previous BSREx-seq data
Note: Data analysis in BSEx-seq was compared to that in BSREx-seq [13]. There are 190,641 exons in total. Dn, average normalized depth.
Sequencing method		Mutant ID	Normal samples					Mutant samples				No. of SNPs/indels	No. of positive SNPs/indels
			No. of total reads	Dn	No. of exons covered	Percentage of exons covered		No. of total reads	Dn	No. of exons covered	Percentage of exons covered
BSREx-seq	BSR-seq	7	NA	NA	NA	NA		NA	NA	NA	NA	NA	NA
		146	NA	NA	NA	NA		NA	NA	NA	NA	NA	NA
		667	NA	NA	NA	NA		NA	NA	NA	NA	NA	NA
		883	35766274	19.0903	130315	0.683562		35233818	16.3733	130698	0.685571	71806	589
		916	29989386	15.5072	128197	0.672452		35579236	18.7077	130395	0.683982	63874	730
		937	32414486	17.8379	130014	0.681983		34788346	17.5944	128818	0.67571	70055	343
		1022	33120586	9.41523	119485	0.626754		33205614	15.2766	135752	0.712082	63747	361
		1039	25412210	11.1881	121808	0.638939		24839006	13.0691	123151	0.645984	45518	364
		1115	33895668	18.9851	132585	0.695469		34298788	18.2888	132846	0.696839	74926	389
		1554	33805152	18.9445	133495	0.700243		31863384	17.0535	132730	0.69623	78019	1230
		523-1	NA	NA	NA	NA		NA	NA	NA	NA	NA	NA
		523-2	NA	NA	NA	NA		NA	NA	NA	NA	NA	NA
	Exome-seq	7	75434088	64.6949	188892	0.990826		63176976	58.3205	188919	0.990967
		146	75434088	64.6949	188892	0.990826		78225894	65.9926	189119	0.992016
		667	75434088	64.6949	188892	0.990826		71807690	62.6163	188495	0.988743
		883	75434088	64.6949	188892	0.990826		85144666	72.2179	189235	0.992625
		916	NA	NA	NA	NA		NA	NA	NA	NA
		937	75434088	64.6949	188892	0.990826		76457952	68.0027	189200	0.992441
		1022	75434088	64.6949	188892	0.990826		65428852	56.8399	188910	0.99092
		1039	75434088	64.6949	188892	0.990826		63314184	54.5157	187289	0.982417
		1115	75434088	64.6949	188892	0.990826		63865138	56.5541	188814	0.990417
		1554	75434088	64.6949	188892	0.990826		67711900	59.673	188972	0.991245
		523-1	75434088	64.6949	188892	0.990826		72255816	60.4464	188985	0.991314
		523-2	75434088	64.6949	188892	0.990826		78311882	66.746	188976	0.991266
BSEx-seq		33	24146248	17.566	187563	0.983854		29313070	21.2271	187951	0.98589	357057	6312
		56	29243662	21.5503	188113	0.986739		24573002	17.4618	187661	0.984369	410288	7406
		227	26648928	18.8359	187678	0.984458		37190666	27.2145	188261	0.987516	403797	4999
		414	29503128	20.1505	186480	0.978174		26995936	18.4182	186271	0.977077	425141	5132
		437	25291462	20.3186	187193	0.981914		26340976	21.3651	187265	0.982291	456110	3989
		447	28019176	22.81	187410	0.983052		25902348	21.0592	187322	0.98259	433324	2542
		531	28063806	24.6537	187598	0.984038		28416206	25.1039	187595	0.984022	44035	3
		591	26649158	21.8948	187314	0.982548		27807818	23.0147	187441	0.983215	418783	5555
		619	31863386	21.9925	188076	0.986545		43153858	29.2644	188632	0.989462	467148	5939
		759	36871704	25.586	188283	0.987631		33575322	24.0017	188163	0.987002	517668	11938
		791	32989400	22.9548	188205	0.987222		20856978	15.3882	187507	0.983561	408409	7414
		1168	17126948	11.6951	186448	0.978006		23578078	15.3832	187178	0.981835	212208	1233
		1338	28097760	19.3239	187817	0.985187		25767694	17.6893	187701	0.984578	370858	3590
		1486	27804684	19.984	186828	0.979999		27991494	20.6454	186788	0.979789	432824	1428
		183-2	28746956	21.0115	188131	0.986834		31455232	21.2977	188578	0.989179	457379	1979
		523-1	28935056	23.9514	187433	0.983173		33571090	27.1064	187607	0.984085	461849	3026
